# Supplementary material for: Dynamic chromatin accessibility reveals BrKAN2 as a key regulator of Chinese cabbage leaf heading
Source: Mol Hortic. 2026 Jul 8;6:58. doi: 10.1186/s43897-026-00239-6 (PMC13343676; doi:10.1186/s43897-026-00239-6)
Supplement: Supplementary file 2 — Additional file 2: Table S1. ATAC-seq data volume statistics in three stages. Table S2. Peak calling QC in three stages. Table S3. TFs associated with leaf polarity in high accessibility group at rosette vs seedling stage. Table S4. TFs associated with leaf polarity in low accessibility group at heading vs rosette stage. Table S5. Motifs enriched in differential accessibility regions at rosette vs seedling stage. Table S6. Motifs enriched in differential accessibility regions at heading vs rosette stage. Table S7. Significant mutations in the BrKAN2 gene body and promoter. Table S8. Similarities (%) between KAN2 genes in Arabidopsis thaliana and Brassica rapa. Table S9. Comparison of physiological indices between wild-type and mutant. Table S10. Target gene of ethylene response pathway. Table S11. Target gene of plant organ development pathway. Table S12. Target gene of auxin response pathway. Table S13. Important cis-elements on KAN2 genes promoter in Arabidopsis thaliana and Brassica rapa. [file 43897_2026_239_MOESM2_ESM.xlsx]

## Sheet: Table S1
Table S1. ATAC-seq data volume statistics in three stages.
Sample	Raw reads	Nuclear mapped reads	Uniquely mapped reads	Deduplicated reads
Seedling-rep1	285914304	100810991	95920339	26364165
Seedling-rep2	215647084	77473631	73693120	18906725
Rosette-rep1	88010406	45529345	44147507	29295841
Rosette-rep2	129804376	66569566	64471099	40051345
Heading-rep1	98287280	40458901	39110186	26591301
Heading-rep2	104224018	42995462	41638142	27598099

## Sheet: Table S2
Table S2. Peak calling QC in three stages.
Sample	FRiP	RUPr	ProEn	SubEn
Seedling-rep1	0.066	0.3553	6.77	10.42
Seedling-rep2	0.067	0.3637	7.43	10.18
Rosette-rep1	0.085	0.4109	10.06	7.97
Rosette-rep2	0.079	0.3851	9.24	7.77
Heading-rep1	0.035	0.1995	5.54	7.2
Heading-rep2	0.036	0.2092	5.49	7.06

## Sheet: Table S3
Table S3. TFs associated with leaf polarity in high accessibility group at rosette vs seedling stage.
R_vs_S up gene	Bra_ID	Gene description
Polarity specification of abaxial/adaxial axis
KAN1 (AT5G16560)	BraA10g023200.3C	Promotes abaxial cell fate during lateral organ formation
	BraA02g006540.3C
	BraA02g006540.4C
KAN2 (AT1G32240)	BraA02g006540.5C	Promotes abaxial cell fate during lateral organ formation
	BraA02g006540.6C
AS1 (AT2G37630)	BraA02g006540.7C	Transcription factor required for normal differentiation
AS2 (AT1G65620)	BraA02g006540.8C	Required for formation of a symmetric flat leaf lamina.
PHB (AT2G34710)	BraA02g006540.9C	Dominant PHB mutations cause transformation of abaxial leaf fates into adaxial leaf fates.
	BraA02g006540.10C
Abaxial cell fate specification
KAN1 (AT5G16560)	BraA10g023200.3C	Promotes abaxial cell fate during lateral organ formation
	BraA02g006540.3C
	BraA03g007570.3C
KAN2 (AT1G32240)	BraA09g032840.3C	Promotes abaxial cell fate during lateral organ formation
	BraA05g023490.3C
JAG (AT1G68480)	BraA07g033590.3C	DNA-binding transcription factor activity, abaxial cell fate specification
YAB2 (AT1G08465)	BraA08g033150.3C	The abaxial cell fate specification in lateral organs
	BraA09g062760.3C

## Sheet: Table S4
Table S4. TFs associated with leaf polarity in low accessibility group at heading vs rosette stage
H_vs_R down gene	Bra_ID	Gene description
Polarity specification of abaxial/adaxial axis
KAN1(AT5G16560)	BraA02g006540.3C	Promotes abaxial cell fate during lateral organ formation
KAN2(AT1G32240)	BraA09g032840.3C	Promotes abaxial cell fate during lateral organ formation
	BraA05g023490.3C
AS1(AT2G37630)	BraA03g019630.3C	Transcription factor required for normal differentiation
AS2(AT1G65620)	BraA02g016770.3C	Required for formation of a symmetric flat leaf lamina.
PHB(AT2G34710)	BraA05g010360.3C	Dominant PHB mutations cause transformation of abaxial leaf fates into adaxial leaf fates.
Abaxial cell fate specification
KAN1(AT5G16560)	BraA02g006540.3C	Promotes abaxial cell fate during lateral organ formation
KAN2(AT1G32240)	BraA09g032840.3C	Promotes abaxial cell fate during lateral organ formation
	BraA05g023490.3C
ARF3(AT2G33860)	BraA05g011080.3C	DNA-binding transcription factor activity, abaxial cell fate specification
YAB2(AT1G08465)	BraA09g062760.3C	The abaxial cell fate specification in lateral organs

## Sheet: Table S5
Table S5. Motifs enriched in differential accessibility regions at rosette vs seedling stage.
R_vs_S TF	TF motif	P.value	% of Targets	% of Background
BIM1(bHLH)		1e-461	0.2128	0.0584
AT1G72010(TCP)		1e-193	0.1968	0.0883
CDF3(C2C2dof)		1e-151	0.5924	0.4451
GRF6(GRF)		1e-133	0.2904	0.1769
FRS9(ND)		1e-111	0.5436	0.4176
MYB81(MYB)		1e-105	0.3672	0.2557
ATHB40(HB)		1e-92	0.209	0.1263
PCF		1e-71	0.0989	0.0495
SPL7		1e-64	0.2537	0.1767
ZIM(C2C2gata)		1e-58	0.0853	0.0434
AT2G33710		1e-41	0.1644	0.1129
AT4G27900(C2C2COlike)		1e-26	0.0292	0.0133
BPC6(BBRBPC)		1e-102	0.3215	0.2165
bZIP52		1e-93	0.2388	0.1504
ATHB21(HB)		1e-91	0.1599	0.0884
ARF18		1e-82	0.0768	0.0319
VRN1(ABI3VP1)		1e-79	0.4829	0.3778
ATHB53		1e-49	0.2052	0.1435
AT4G32800		1e-41	0.5518	0.4753
FUS3		1e-40	0.0733	0.0403
KUA1		1e-32	0.0256	0.0097
TCP23		1e-318	0.4321	0.2365
IDD7(C2H2)		1e-101	0.1506	0.0783
ATHB20		1e-54	0.0365	0.0125
SPL13		1e-44	0.1113	0.0679
NAC92		1e-29	0.0153	0.0044
ARF3		1e-26	0.0119	0.0031
SPL15		1e-22	0.0251	0.0115

## Sheet: Table S6
Table S6. Motifs enriched in different accessibility regions at heading vs rosette stage.
H_vs_R TF	TF motif	P.value	% of Targets	% of Background
PCF		1e-336	0.1743	0.0515
FRS9(ND)		1e-114	0.2301	0.1351
MYB81(MYB)		1e-102	0.4216	0.3006
REM19(REM)		1e-65	0.69	0.5964
ATHB20(Homebox)		1e-48	0.1038	0.0605
AT1G72740		1e-29	0.1089	0.073
FUS3		1e-20	0.1387	0.1045
KAN4		1e-10	0.0224	0.0133
ARF1		1e-08	0.0113	0.0056
RPH1		1e-36	0.0345	0.0143
CMTA3		1e-29	0.0097	0.0018
RAMOSA1		1e-74	0.1658	0.0986

## Sheet: Table S7
Table S7. Significant mutations in the BrKAN2 gene body and promoter.
Gene	Mutation	Location	Amino acid	Nucleotide	Group	Ref	Alt	P value
BrKAN2.1	SNP	3003bp	/	A-T	BrH	614	24	1.004e-114
					BrNH	106	262
BrKAN2.1	SV	3412bp	/	In 2100bp	BrH	426	58	5.43e-33
					BrNH	101	121
BrKAN2.1	InDel	522bp	Histidine-Non	TCAG-T	BrH	605	19	5.78e-40
					BrNH	232	120
BrKAN2.3	SNP	1670bp	/	T-C	BrH	466	166	2.49e-54
					BrNH	83	283
BrKAN2.1	SNP	Upstream 1684bp	Non-CAAT box	T-C	BrH	492	14	4.19e-94
					BrNH	84	204
BrKAN2.1	InDel	Upstream 1942bp	Non-ARE element	AAG-A	BrH	523	19	8.01e-95
					BrNH	100	222
BrKAN2.3	SNP	Upstream 1129bp	AuxRE-Non	C-T	BrH	431	137	1.73e-52
					BrNH	77	253

## Sheet: Table S8
Table S8. Similarities (%) between KAN2 genes in Arabidopsis thaliana and Brassica rapa.
Gene Name	AtKAN1	BrKAN2.1	BrKAN2.3
AtKAN2	100	92.27	91.82
BrKAN2.1		100	91.71
BrKAN2.3			100

## Sheet: Table S9
Table S9. Comparison of physiological indices between wild-type and mutant
Sample	Height (cm)	Leaf length/width	Leaf angle (°)
WT	14	1.71	36
BrKAN2.1	7.9	1.79	62
BrKAN2.3	9.6	2.34	70

## Sheet: Table S10
Table S10. Target gene of ethylene response pathway.
B.rapa_ID	Ath_ID	Annotation	Function
BraA09g015910.3C	AT1G62380	ACO2	Expression of the AtACO2 transcripts is affected by ethylene.
BraA06g029000.3C	AT5G65510	AIL7	Encodes one of three PLETHORA transcription factors required to maintain high levels of PIN1 expression at the periphery of the meristem.
BraA02g019840.3C	AT1G70510	KNTA2	KNAT2 acts synergistically with cytokinins and antagonistically with ethylene.
BraA07g016630.3C	AT5G67300	MYB44	Member of the R2R3 factor MYB gene family involved in mediating plant responses to a variety of abiotic stimiuli.
BraA06g004800.3C	AT4G02570	AXR6	AXR6 involved in mediating responses to auxin and jasmonic acid.
BraA01g035730.3C	AT3G16770	ERF72	Encodes a member of the ERF (ethylene response factor) subfamily.
BraA08g002650.3C	AT2G27050	EIL1	Ethylene-insensitive3-like1 (EIL1) The mRNA is cell-to-cell mobile.
BraA09g041490.3C	AT3G50260	CEJ1	Encodes a member of the DREB subfamily A-5 of ERF/AP2 transcription factor family.
BraA09g036320.3C	AT1G28370	ERF11	Encodes a member of the ERF (ethylene response factor) subfamily.
BraA09g000880.3C	AT2G44840	ERF13	Encodes a member of the ERF (ethylene response factor) subfamily.
BraA09g022610.3C	AT5G47220	ERF2	Encodes a member of the ERF (ethylene response factor) subfamily.
BraA02g033740.3C	AT5G47220	ERF2	Encodes a member of the ERF (ethylene response factor) subfamily.
BraA02g010710.3C	AT5G59780	MYB59	In roots it is involved in K+/NO3- transport and expression of the NPF7.3 transporter.
BraA02g024500.3C	AT1G78080	WIND1	Encodes a member of the DREB subfamily A-6 of ERF/AP2 transcription factor family (RAP2.4).
BraA08g019240.3C	AT4G27950	CRF4	Encodes a member of the ERF (ethylene response factor) subfamily.
BraA02g036620.3C	AT3G25730	EDF3	Ethylene response DNA binding factor 3.
BraA02g002290.3C	AT5G07310	ERF115	Encodes a member of the ERF (ethylene response factor) subfamily B-4 of ERF/AP2 transcription factor family. T
BraA01g019740.3C	AT4G16750	ERF39	Encodes a member of the DREB subfamily A-4 of ERF/AP2 transcription factor family.
BraA09g005950.3C	AT5G25190	ESE3	Encodes a member of the ERF (ethylene response factor) subfamily B-6 of ERF/AP2 transcription factor family.
BraA09g031500.3C	AT1G33760	ERF022	Encodes a member of the DREB subfamily A-4 of ERF/AP2 transcription factor family.
BraA07g039320.3C	AT5G44420	LCR77	Encodes an ethylene- and jasmonate-responsive plant defensin.

[truncated: 3 more sheets: Table S11, Table S12, Table S13]
